# Supplementary material for: Predictors of acute genitourinary toxicity in real-time image-gated spot-scanning proton beam therapy for prostate cancer
Source: J Radiat Res. 2026 Mar 16;67(2):293–302. doi: 10.1093/jrr/rrag012 (PMC13019134; doi:10.1093/jrr/rrag012)
Supplement: Supplementary_material_rrag012 [file supplementary_material_rrag012.zip]

Archive with 4 entries (4 files):
- Revised_Supplementary_Table_S1_Highlighted_No_chage.xlsx
- Revised_Supplementary_Table_S2_Clean.xlsx
- Revised_Supplementary_Table_S2_Highlighted_No_chage.xlsx
- Revised_Supplementary_Table_S1_Clean.xlsx
