# Supplementary material for: Predictors of acute genitourinary toxicity in real-time image-gated spot-scanning proton beam therapy for prostate cancer
Source: J Radiat Res. 2026 Mar 16;67(2):293–302. doi: 10.1093/jrr/rrag012 (PMC13019134; doi:10.1093/jrr/rrag012)
Supplement: Supplementary_material_rrag012 [file supplementary_material_rrag012.zip › Revised_Supplementary_Table_S1_Highlighted_No_chage.xlsx]

## Sheet: additional files 1
Supplementary Table S1. Univariate logistic regression
Plan		N=326 (The number of events with G2=127)
	OR	95% CI	P value
CTV Dose (per 1Gy increase)
CTV D2 (Gy) RBE	1.08	0.82, 1.42	0.593
CTV D95 (Gy) RBE	1.3	0.79, 2.14	0.308
CTV D98 (Gy) RBE	0.85	0.32, 2.28	0.751
CTV Dmean (Gy) RBE	1.17	0.83, 1.64	0.37
Bladder Dose (per 1% increment)
Bladder V30 (%)	1.01	0.98, 1.03	0.626
Bladder V40 (%)	1.01	0.98, 1.04	0.672
Bladder V50 (%)	1.01	0.96, 1.05	0.757
Bladder V60 (%)	1	0.93, 1.08	0.981
Bladder volume (per 1cc increase)	1	1.00, 1.01	0.376
Prostate volume (per 1cc increase)
Prostate volume (cc)	1.01	1.00, 1.03	0.0768
OR, odds ratio; CTV, Clinical target volume; RBE, Relative biological effectiveness
