# Supplementary material for: Predictors of acute genitourinary toxicity in real-time image-gated spot-scanning proton beam therapy for prostate cancer
Source: J Radiat Res. 2026 Mar 16;67(2):293–302. doi: 10.1093/jrr/rrag012 (PMC13019134; doi:10.1093/jrr/rrag012)
Supplement: Supplementary_material_rrag012 [file supplementary_material_rrag012.zip › Revised_Supplementary_Table_S2_Clean.xlsx]

## Sheet: additional files 2.
Supplementary Table S2. Predisposing factor for acute GU toxicity
		N=326										|
Acute GU toxicity		Grade < 2	Grade ≥2	P value
		mean (SD)	mean (SD)
CTV D2 (Gy) RBE		65.34 (0.79)	65.39 (0.84)	0.6
CTV D95 (Gy) RBE		63.88 (0.44)	63.93 (0.45)	0.312
CTV D98 (Gy) RBE		63.51 (0.21)	63.50 (0.25)	0.761
CTV Dmean (Gy) RBE		64.54 (0.63)	64.61 (0.68)	0.378
Bladder V30 (%)		19.68 (8.15)	20.16 (9.34)	0.627
Bladder V40 (%)		14.87 (6.52)	15.20 (7.37)	0.673
Bladder V50 (%)		10.32 (4.87)	10.49 (5.36)	0.758
Bladder V60 (%)		5.16 (2.75)	5.16 (3.00)	0.981
Bladder volume (cc)		151.11 (41.53)	155.54 (47.84)	0.376
Prostate volume(cc)		28.04 (13.72)	30.99 (15.47)	0.0814
SD, standard deviation; CTV, Clinical target volume
